# Supplementary material for: Haploinsufficiency as a Foreground Pathomechanism of Poirer-Bienvenu Syndrome and Novel Insights Underlying the Phenotypic Continuum of CSNK2B-Associated Disorders
Source: Genes (Basel). 2023 Jan 18;14(2):250. doi: 10.3390/genes14020250 (PMC9957394; doi:10.3390/genes14020250)
Supplement: Supplementary file 1 [file genes-14-00250-s001.zip]

Archive with 1 entries (1 files):
- genes-2140600-supplementary.xlsx
