# Supplementary material for: Haploinsufficiency as a Foreground Pathomechanism of Poirer-Bienvenu Syndrome and Novel Insights Underlying the Phenotypic Continuum of CSNK2B-Associated Disorders
Source: Genes (Basel). 2023 Jan 18;14(2):250. doi: 10.3390/genes14020250 (PMC9957394; doi:10.3390/genes14020250)
Supplement: Supplementary file 1 [file genes-14-00250-s001.zip › genes-2140600-supplementary.xlsx]

## Sheet: Table S1_WES info
Table S1. Target enrichment kits, platform and WES statistics
	patient 1	patient 2
WES enrichment kit	Twist Human Core Exome Kit v.1.3 (Twist Bioscience)	Twist Human Core Exome+RefSeq Panel (Twist Biosciences)
Sequencing platform	Nextseq 500 sequencer (Illumina)	NextSeq 550 sequencer (Illumina)
Target regions covered >10x	0.996	0.967
Target regions covered >20x	0.994	0.945
Average depth on target	108.8X	47X
Allignment and Variant calling	Burrows-Wheeler Aligner (BWA 0.7.17) and GATK v.4.1	BWA-mem tool and GATK v4.1.2
Annotation and Prioritization based on ACMG guidelines 2015	Annovar	eVAI-enGenome

## Sheet: Table S2_oligonucleotides
Table S2. Oligonucleotides used for qRT-PCR experiments and for Actinomycin D assay
	Forward	Reverse
primer pair 1	GGACAAATTTAATCTTACTGGAC	CTCCTTGCTGGTACTTTTCC
primer pair 2	TGTGTACTGTGAGAACCAGCC	CATGTGAGGGAAACCAGTGC
primer pair 3	CTTCCCATTGGCCTTTCAGAC	AAGAGCATGTGAGGGAAACC
primers wt 1	GACAAATTTAATCTTACTGGACT	CTCCTTGCTGGTACTTTTCC
primers wt 2	AGACATCCCAGGTGAAGCCA	AAGAGCATGTGAGGGAAACC
primers Leu39Arg	GACAAATTTAATCTTACTGGACG	CTCCTTGCTGGTACTTTTCC
primers Met132fs	AGACATCCCTGGTGAAGCTCT	AAGAGCATGTGAGGGAAACC
primers CSNK2B	GTACCAGCAAGGAGACTTTC	AAGAGCATGTGAGGGAAACC
primers β-Actin	CACCTTCTACAATGAGCTGC	CACAGCCTGGATAGCAACG

## Sheet: Table S3_Mutations and impact 
Table S3. CSNK2B mutations identified in patient 1 and 2 and their predicted functional impact, based on ACMG guideline 2015, using Varsome (https://varsome.com) and in silico tools
	patient 1	patient 2
Genomic position (GRCh37/hg19)	chr6:31635688T>G	chr6:31637112_31637122delAGGTGAAGCCA
Variant (NM_001320.7)	c.116T>G	c.384_394del
Predicted protein change	p.Leu39Arg	pMet132LeufsTer110
Variant type	missense	fremeshift
Zygosity	heterozygous	heterozygous
Inheritance	de novo	de novo
Predicted effect (ACMG guidelines 2015) and using Varsome	Pathogenic: PM1, PM2, PP2, PP3, PS2	Pathogenic: PVS1, PS2
PaPI	1 (DAMAGING)	0.968 (DAMAGING)
PolyPhen-2	1 (DAMAGING)	NA
SIFT	0 (DAMAGING)	NA
MutationTaster	DELETERIOUS	DELETERIOUS
DANN	0.997 (DAMAGING)	NA
